# Supplementary material for: Proposed nomenclature for microhaplotypes
Source: Hum Genomics. 2016 Jun 17;10:16. doi: 10.1186/s40246-016-0078-y (PMC4912715; doi:10.1186/s40246-016-0078-y)
Supplement: Additional file 1: Table S1. — Proposed standardized symbols for the 31 microhaplotype loci in Kidd et al. [2]. The first column gives the symbol used in that paper. The second column lists the standardized microhaplotype locus symbol. The SNPs involved in these loci remain the same except for two. Microhaplotype mh01KK-001 has had two SNPs added (indicated by asterisks) extending the length to 259 bp. Microhaplotype mh01Nakahara (originally identified by Dr. Nakahara but not otherwise named by him) has one new SNP (also indicated by an asterisk) added by Kidd Lab; the new extent is 279 bp. (XLSX 11 kb) [file 40246_2016_78_MOESM1_ESM.xlsx]

## Sheet: Sheet1
Table S1
Symbol used in Kidd et al. 2014 [2]	Proposed standardized symbol	SNPs involved
CEP104	mh01KK-001	rs4648344/rs6663840/rs58111155*/rs6688969*
USH2A ESRRG	mh01KK-002	rs4528199/rs6604596
COG2	mh01Nakahara	rs2479135*/rs2296796/rs2296797/rs2296798
EDAR	mh02KK-003	rs260694/rs11123719/rs11691107
LYPD6B	mh02KK-005	rs2170607/rs10497052
CCR2	mh03KK-007	rs4513489/rs6441961
LRRC2	mh03KK-008	rs6808142/rs17030627
DRD3	mh03KK-009	rs3732783/rs6280
ADH7	mh04KK-017	rs4699748/rs2584461/rs1442492
FAT1	mh04KK-021	rs1280100/rs1280099
PAPD7	mh05KK-062	rs870348/rs870347
TAS2R1	mh05KK-022	rs41461/rs41462
ATXN1	mh06KK-026	rs4565296/rs4431439/rs179939
ACN9	mh07KK-031	rs17168174/rs10246622
GATA4	mh08KK-032	rs1390950/rs2898295
TYRP1	mh09KK-034	rs1408800/rs1408801
RXRA	mh09KK-035	rs3118582/rs10776839
OR52S1P	mh11KK-036	rs10500616/rs2499936
NCAM1	mh11KK-038	rs2303377/rs2303378
TTC12	mh11KK-039	rs2288159/rs10891537
PAH	mh12KK-045	rs2133298/rs3817446
SUDS3	mh12KK-046	rs1503767/rs11068953
DLEU2 DLEU7	mh13KK-047	rs806301/rs2066700
C14ORF43	mh14KK-048	rs12717560/rs12878166
ARHGAP27	mh17KK-052	rs1059504/rs8327
NPEPPS	mh17KK-053	rs3760370/rs3760371
GNGT2	mh17KK-054	rs2233362/rs634370
TMEM235	mh17KK-055	rs11868709/rs9907137
PLIN3	mh19KK-056	rs1055919/rs2271057
CDH4	mh20KK-059	rs10854214/rs10854215
COMT	mh22KK-060	rs4818/rs4680
